# Supplementary material for: MicroRNA-206 expression levels correlate with clinical behaviour of rhabdomyosarcomas
Source: Br J Cancer. 2010 May 25;102(12):1769–77. doi: 10.1038/sj.bjc.6605684 (PMC2883695; doi:10.1038/sj.bjc.6605684)
Supplement: Supplementary Table 1 [file 6605684x6.xls]

## Sheet: Supp. Table 1
Supplementary Table 1: Correlation of principal clinico-pathological parameters with overall survival
		All RMS patients			Fusion negative patients			Fusion positive patients
Parameters		N of patients	HR (95% CI)	Log Rank test (P)	N of patients	HR (95% CI)	Log Rank test (P)	N of patients	HR (95% CI)	Log Rank test (P)
Gender
	Male	89	1	0.3	55	1	0.696	30	1	0.501
	Female	70	1.3 (0.8 - 2.2)		40	1.2 (0.4 -1.9)		27	1.3 (0.6 -2.6)
Histology
	ERMS	64	1	0.006	64	1	0.79	Not applicable
	ARMS	88	2.2 (1.2 - 3.8)**		31	1.1 (0.5-2.6)
	ERMS	64	1	<0.001	Not applicable
	ARMS_Neg	31	1.2 (0.5 -2.7)
	ARMS_Pax7	12	1.5 (0.7 -4.0)					12	1	0.038
	ARMS_Pax3	45	3.5 (1.9 -6.6)***					45	2.9 (1.0-8.4)*
Fusion gene status
	Absent	95	1	<0.001	Not applicable			Not applicable
	Present	57	2.7 (1.6 -4.6)***
Primary tumour location §
	Favorable	55	1	<0.001	43	1	0.05	8	1	0.04
	Unfavorable	79	3.1 (1.6 -6.2)***		37	2.6 (1.0-6.9)		40	4.1 (1.0-17.4)
Age §
	Favorable	103	1	0.04	69	1	0.32	28	1	0.198
	Unfavorable	56	1.7 (1.0 -2.8)*		26	1.5 (0.7 -3.4)		29	1.6 (0.8 -3.3)
SIOP Stage
	stage I	46	1	<0.001	30	1	<0.001	14	1	0.027
	stage II	44	2.7 (1.2 -6.4)*		34	6.8 (1.5 -30.7)*		7	1.8 (0.4 -7.8)
	stage III	21	2.3 (0.7 -5.8)		10	1.5 (0.1 -16.7)		11	2.0 (0.6 -7.1)
	stage IV	43	7.5 (3.4 -16.8)***		18	14.6 (3.1 -68.6)**		23	4.0 (1.4 -10.9)**
Metastasis
	absent at diagnosis	108	1	<0.001	72	1	<0.001	31	1	0.004
	presence at diagnosis	43	3.9 (2.3 -6.7)***		18	3.8 (1.7 -8.8)**		23	2.9 (1.4 6.1)**
Bones or bone marrow Metastasis
	absent at diagnosis	115	1	<0.001	76	1	<0.001	34	1	<0.001
	presence at diagnosis	21	5.2 (2.8 -9.5)***		6	3 (1.8 -16.2)**		15	4.2 (1.8 -9.5)**
* <0.05 , ** <0.01, *** <0.001
§ categories assigned as described in Oberlin et.al3.
