# Supplementary material for: MicroRNA-206 expression levels correlate with clinical behaviour of rhabdomyosarcomas
Source: Br J Cancer. 2010 May 25;102(12):1769–77. doi: 10.1038/sj.bjc.6605684 (PMC2883695; doi:10.1038/sj.bjc.6605684)
Supplement: Supplementary Table 3 [file 6605684x8.xls]

## Sheet: Supp. Table 3
Supplementary Table 3: Correlation of miR-206, miR-1, miR133a and miR133b with clinical-pathological features.
Parameter (N of cases)	miR-206	miR-1	miR-133a	miR-133b	Statistical Test
Histology (156)	0.595	<0.001	0.004	0.051	Kruskal-Wallis rank sum test
Fusion Status (156)	0.927	<0.001	<0.001	0.012	Wilcoxon rank sum test
Gender (163)	0.104	0.848	0.296	0.781	Wilcoxon rank sum test
Age - Favorable vs Unavorable (161)	0.746	0.171	0.594	0.377	Wilcoxon rank sum test
Primary tumor location - Favorable vs Unavorable (137)	0.056	0.509	0.638	0.372	Wilcoxon rank sum test
SIOP Stage (154)	0.011	0.346	0.257	0.501	Kruskal-Wallis rank sum test
Metastasis at diagnosis (151)	0.011	0.537	0.288	0.513	Wilcoxon rank sum test
