# Supplementary material for: MicroRNA-206 expression levels correlate with clinical behaviour of rhabdomyosarcomas
Source: Br J Cancer. 2010 May 25;102(12):1769–77. doi: 10.1038/sj.bjc.6605684 (PMC2883695; doi:10.1038/sj.bjc.6605684)
Supplement: Supplementary Table 6 [file 6605684x11.xls]

## Sheet: NegCorr_FusNeg_miR206
Supplementary Table 6: Probsets whose expression correlates with miR-206 level
Table of probesets whose expression negatively correlates with miR-206 level within fusion negative tumors
(This is the first of 6 worksheets)
Probe_ID	Gene Symbol	Gene ID	Gene Name	Regession Coeff	R-squared	Pearson Correlation	p-value
205297_s_at	CD79B	974	CD79b molecule, immunoglobulin-associated beta	-1.74829	0.43696	-0.66103	5.72722e-07
202848_s_at	GRK6	2870	G protein-coupled receptor kinase 6	-4.65896	0.411435	-0.641432	1.56116e-06
204562_at	IRF4	3662	interferon regulatory factor 4	-1.98207	0.401066	-0.633298	2.31912e-06
244623_at	KCNQ5	56479	potassium voltage-gated channel, KQT-like subfamily, member 5	-1.86575	0.392894	-0.626812	3.154e-06
219441_s_at	LRRK1	79705	leucine-rich repeat kinase 1	-3.16642	0.386373	-0.621589	4.01985e-06
225610_at	UHRF2	115426	ubiquitin-like with PHD and ring finger domains 2	-3.62189	0.384827	-0.620344	4.2565e-06
242104_at	Not known	Not known	Not known	-2.14135	0.384041	-0.619711	4.38167e-06
231418_at	MS4A1	931	membrane-spanning 4-domains, subfamily A, member 1	-2.08137	0.382014	-0.618073	4.72145e-06
235522_at	CLEC2D	29121	C-type lectin domain family 2, member D	-2.74153	0.38157	-0.617713	4.79919e-06
214106_s_at	GMDS	2762	GDP-mannose 4,6-dehydratase	-3.7289	0.379715	-0.61621	5.13735e-06
239427_at	Not known	Not known	Not known	-4.12297	0.375418	-0.612714	6.01057e-06
226879_at	HVCN1	84329	hydrogen voltage-gated channel 1	-2.49131	0.374384	-0.611869	6.24106e-06
244172_at	Not known	Not known	Not known	-1.99126	0.371808	-0.609761	6.85277e-06
229054_at	C14orf181	400223	chromosome 14 open reading frame 181	-4.1775	0.367313	-0.606063	8.06078e-06
1553499_s_at	SERPINA9	327657	serpin peptidase inhibitor, clade A (alpha-1 antiproteinase, antitrypsin), member 9	-4.42731	0.365454	-0.604528	8.61777e-06
204950_at	CARD8	22900	caspase recruitment domain family, member 8	-3.15355	0.363465	-0.602881	9.25444e-06
205861_at	SPIB	6689	Spi-B transcription factor (Spi-1/PU.1 related)	-1.69911	0.363092	-0.602571	9.37892e-06
235982_at	FCRL1	115350	Fc receptor-like 1	-1.60941	0.359611	-0.599676	1.06195e-05
243154_at	Not known	Not known	Not known	-2.30598	0.359253	-0.599377	1.07557e-05
230378_at	SCGB3A1	92304	secretoglobin, family 3A, member 1	-3.23435	0.358653	-0.598877	1.09878e-05
208488_s_at	CR1	1378	complement component (3b/4b) receptor 1 (Knops blood group)	-3.62279	0.358445	-0.598703	1.10692e-05
205718_at	ITGB7	3695	integrin, beta 7	-3.27594	0.358124	-0.598435	1.11962e-05
227182_at	SUSD3	203328	sushi domain containing 3	-1.9489	0.357901	-0.598248	1.12855e-05
1563674_at	FCRL2	79368	Fc receptor-like 2	-1.66606	0.356717	-0.597258	1.17695e-05
220423_at	PLA2G2D	26279	phospholipase A2, group IID	-2.64973	0.35284	-0.594003	1.3499e-05
219155_at	PITPNC1	26207	phosphatidylinositol transfer protein, cytoplasmic 1	-2.00914	0.349333	-0.591044	1.52714e-05
243819_at	Not known	Not known	Not known	-1.845	0.348193	-0.590079	1.58939e-05
1552280_at	TIMD4	91937	T-cell immunoglobulin and mucin domain containing 4	-1.57844	0.344337	-0.586802	1.8187e-05
224193_s_at	FCRL2	79368	Fc receptor-like 2	-3.38584	0.343986	-0.586503	1.84107e-05
205484_at	SIT1	27240	signaling threshold regulating transmembrane adaptor 1	-3.72678	0.341799	-0.584636	1.98654e-05
206255_at	BLK	640	B lymphoid tyrosine kinase	-2.03579	0.340058	-0.583145	2.11025e-05
230983_at	FAM129C	199786	family with sequence similarity 129, member C	-1.72351	0.338374	-0.581699	2.23691e-05
234089_at	Not known	Not known	Not known	-3.32097	0.337966	-0.581349	2.26861e-05
223903_at	TLR9	54106	toll-like receptor 9	-4.8595	0.337647	-0.581074	2.29381e-05
235920_at	Not known	Not known	Not known	-4.28937	0.335983	-0.579641	2.42927e-05
206759_at	FCER2	2208	Fc fragment of IgE, low affinity II, receptor for (CD23)	-2.88268	0.331876	-0.576087	2.79753e-05
211230_s_at	PIK3CD	5293	phosphoinositide-3-kinase, catalytic, delta polypeptide	-4.18082	0.330927	-0.575262	2.88999e-05
222145_at	Not known	Not known	Not known	-1.85503	0.328049	-0.572755	3.18855e-05
209995_s_at	TCL1A	8115	T-cell leukemia/lymphoma 1A	-1.32185	0.327084	-0.571913	3.29506e-05
38269_at	PRKD2	25865	protein kinase D2	-3.21307	0.32498	-0.57007	3.53945e-05
228426_at	CLEC2D	29121	C-type lectin domain family 2, member D	-2.56508	0.324898	-0.569998	3.54937e-05
221969_at	Not known	Not known	Not known	-1.05248	0.324738	-0.569857	3.56875e-05
238894_at	Not known	Not known	Not known	-3.64362	0.324469	-0.569622	3.6014e-05
214482_at	ZBTB25	7597	zinc finger and BTB domain containing 25	-3.65114	0.323027	-0.568355	3.78184e-05
203331_s_at	INPP5D	3635	inositol polyphosphate-5-phosphatase, 145kDa	-2.78368	0.322783	-0.56814	3.8132e-05
211543_s_at	GRK6	2870	G protein-coupled receptor kinase 6	-3.66205	0.322312	-0.567725	3.87458e-05
219517_at	ELL3	80237	elongation factor RNA polymerase II-like 3	-1.80844	0.322072	-0.567514	3.90609e-05
222285_at	IGHG1	3500	immunoglobulin heavy constant gamma 1 (G1m marker)	-2.09302	0.321141	-0.566693	4.03105e-05
207389_at	GP1BA	2811	glycoprotein Ib (platelet), alpha polypeptide	-4.15225	0.320718	-0.56632	4.08904e-05
244375_at	Not known	Not known	Not known	-2.22289	0.320266	-0.56592	4.15195e-05
231496_at	FCAMR	83953	Fc receptor, IgA, IgM, high affinity	-1.85759	0.319892	-0.56559	4.20461e-05
39318_at	TCL1A	8115	T-cell leukemia/lymphoma 1A	-1.29689	0.319151	-0.564935	4.31098e-05
230648_at	LOC283663	283663	hypothetical protein LOC283663	-2.95793	0.318654	-0.564495	4.38381e-05
206126_at	CXCR5	643	chemokine (C-X-C motif) receptor 5	-2.09269	0.318261	-0.564147	4.44216e-05
243968_x_at	FCRL1	115350	Fc receptor-like 1	-1.60361	0.318186	-0.56408	4.45341e-05
81737_at	LOC23117	23117	KIAA0220-like protein	-2.47078	0.317316	-0.563308	4.58565e-05
215118_s_at	IGHG1	3500	immunoglobulin heavy constant gamma 1 (G1m marker)	-2.14206	0.316655	-0.562721	4.68874e-05
38521_at	CD22	933	CD22 molecule	-2.62726	0.315375	-0.561582	4.89463e-05
206181_at	SLAMF1	6504	signaling lymphocytic activation molecule family member 1	-2.40329	0.31516	-0.561391	4.93004e-05
221571_at	TRAF3	7187	TNF receptor-associated factor 3	-2.55093	0.314898	-0.561157	4.97354e-05
225343_at	TMED8	283578	transmembrane emp24 protein transport domain containing 8	-2.26879	0.313557	-0.559961	5.20195e-05
224499_s_at	AICDA	57379	activation-induced cytidine deaminase	-1.86863	0.313112	-0.559564	5.2799e-05
225530_at	MOBKL2A	126308	MOB1, Mps One Binder kinase activator-like 2A (yeast)	-2.58183	0.313091	-0.559545	5.28367e-05
214339_s_at	MAP4K1	11184	mitogen-activated protein kinase kinase kinase kinase 1	-2.78127	0.312813	-0.559297	5.33299e-05
210981_s_at	GRK6	2870	G protein-coupled receptor kinase 6	-3.84454	0.312606	-0.559112	5.37008e-05
243757_at	LOC100129006	100129006	hypothetical protein LOC100129006	-4.02342	0.312247	-0.558791	5.43474e-05
1568943_at	INPP5D	3635	inositol polyphosphate-5-phosphatase, 145kDa	-2.25023	0.311106	-0.557769	5.64577e-05
229040_at	Not known	Not known	Not known	-2.34957	0.310333	-0.557075	5.7933e-05
230509_at	SNX22	79856	sorting nexin 22	-5.67348	0.310127	-0.55689	5.83313e-05
204581_at	CD22	933	CD22 molecule	-1.6826	0.309736	-0.556539	5.9096e-05
220377_at	FAM30A	29064	family with sequence similarity 30, member A	-3.23613	0.306169	-0.553326	6.65309e-05
213534_s_at	PASK	23178	PAS domain containing serine/threonine kinase	-1.93032	0.305787	-0.55298	6.73798e-05
239287_at	Not known	Not known	Not known	-1.81448	0.303677	-0.551069	7.22505e-05
243798_at	Not known	Not known	Not known	-2.86502	0.303434	-0.550849	7.28337e-05
221293_s_at	DEF6	50619	differentially expressed in FDCP 6 homolog (mouse)	-2.96669	0.303165	-0.550604	7.34841e-05
1565627_a_at	Not known	Not known	Not known	-3.11616	0.302064	-0.549603	7.62042e-05
225491_at	SLC1A2	6506	solute carrier family 1 (glial high affinity glutamate transporter), member 2	-1.78616	0.302016	-0.54956	7.63232e-05
205038_at	IKZF1	10320	IKAROS family zinc finger 1 (Ikaros)	-2.89675	0.301812	-0.549374	7.68397e-05
1554413_s_at	RUNDC2B	400509	RUN domain containing 2B	-2.25588	0.301757	-0.549324	7.69785e-05
227393_at	ANO9	338440	anoctamin 9	-3.51309	0.301389	-0.548989	7.79179e-05
231124_x_at	LY9	4063	lymphocyte antigen 9	-1.87746	0.30136	-0.548963	7.7993e-05
1553238_a_at	HIPK4	147746	homeodomain interacting protein kinase 4	-8.91563	0.300093	-0.547807	8.13162e-05
207521_s_at	ATP2A3	489	ATPase, Ca++ transporting, ubiquitous	-3.08826	0.299745	-0.547489	8.22527e-05
219396_s_at	NEIL1	79661	nei endonuclease VIII-like 1 (E. coli)	-2.74413	0.298736	-0.546567	8.50255e-05
203111_s_at	PTK2B	2185	PTK2B protein tyrosine kinase 2 beta	-3.91765	0.29812	-0.546003	8.6763e-05
202963_at	RFX5	5993	regulatory factor X, 5 (influences HLA class II expression)	-3.20485	0.29804	-0.54593	8.69917e-05
220068_at	VPREB3	29802	pre-B lymphocyte gene 3	-1.50332	0.297332	-0.545282	8.90336e-05
230877_at	IGHG1	3500	immunoglobulin heavy constant gamma 1 (G1m marker)	-1.69159	0.296549	-0.544563	9.13488e-05
209881_s_at	LAT	27040	linker for activation of T cells	-3.24638	0.295835	-0.543907	9.3511e-05
210481_s_at	CLEC4M	10332	C-type lectin domain family 4, member M	-2.33585	0.295579	-0.543671	9.42974e-05
230245_s_at	LOC283663	283663	hypothetical protein LOC283663	-1.53815	0.294643	-0.54281	9.7227e-05
205306_x_at	KMO	8564	kynurenine 3-monooxygenase (kynurenine 3-hydroxylase)	-1.75493	0.294493	-0.542672	9.77041e-05
226032_at	CASP2	835	caspase 2, apoptosis-related cysteine peptidase	-2.8217	0.294169	-0.542373	9.87457e-05
227877_at	C5orf39	389289	chromosome 5 open reading frame 39	-2.6384	0.293603	-0.541851	0.000100587
1566079_at	LOC647190	647190	similar to 40S ribosomal protein S16	-2.29466	0.293351	-0.541619	0.000101418
223820_at	RBP5	83758	retinol binding protein 5, cellular	-1.82728	0.292968	-0.541265	0.000102692
1554343_a_at	STAP1	26228	signal transducing adaptor family member 1	-1.56156	0.290742	-0.539205	0.000110414
205901_at	PNOC	5368	prepronociceptin	-1.83842	0.290687	-0.539154	0.000110612
203317_at	PSD4	23550	pleckstrin and Sec7 domain containing 4	-2.77546	0.289277	-0.537845	0.000115799
217422_s_at	CD22	933	CD22 molecule	-1.47612	0.289194	-0.537767	0.000116113
216945_x_at	PASK	23178	PAS domain containing serine/threonine kinase	-2.06144	0.288862	-0.537459	0.000117369
221239_s_at	FCRL2	79368	Fc receptor-like 2	-1.69934	0.287034	-0.535756	0.000124536
207485_x_at	BTN3A1	11119	butyrophilin, subfamily 3, member A1	-3.50671	0.28673	-0.535471	0.00012577
1568752_s_at	RGS13	6003	regulator of G-protein signaling 13	-1.61185	0.286138	-0.534919	0.000128201
213376_at	ZBTB1	22890	zinc finger and BTB domain containing 1	-3.01775	0.28606	-0.534846	0.000128523
239808_at	Not known	Not known	Not known	-1.93846	0.284909	-0.533768	0.000133399
228599_at	MS4A1	931	membrane-spanning 4-domains, subfamily A, member 1	-1.13977	0.283882	-0.532806	0.000137892
231093_at	FCRL3	115352	Fc receptor-like 3	-1.18592	0.283859	-0.532784	0.000137995
244798_at	Not known	Not known	Not known	-4.11874	0.283569	-0.532512	0.000139295
215967_s_at	LY9	4063	lymphocyte antigen 9	-2.437	0.283006	-0.531983	0.000141847
228061_at	CCDC126	90693	coiled-coil domain containing 126	-2.55905	0.282541	-0.531546	0.000143988
201306_s_at	ANP32B	10541	acidic (leucine-rich) nuclear phosphoprotein 32 family, member B	-3.44242	0.28242	-0.531432	0.00014455
1557733_a_at	Not known	Not known	Not known	-2.17831	0.282006	-0.531043	0.000146488
206760_s_at	FCER2	2208	Fc fragment of IgE, low affinity II, receptor for (CD23)	-2.79545	0.281447	-0.530516	0.000149147
205790_at	SKAP1	8631	src kinase associated phosphoprotein 1	-2.00909	0.281424	-0.530494	0.000149258
202964_s_at	RFX5	5993	regulatory factor X, 5 (influences HLA class II expression)	-2.87525	0.281341	-0.530415	0.00014966
209828_s_at	IL16	3603	interleukin 16 (lymphocyte chemoattractant factor)	-2.8588	0.281338	-0.530413	0.00014967
1553856_s_at	P2RY10	27334	purinergic receptor P2Y, G-protein coupled, 10	-1.91471	0.281112	-0.5302	0.000150766
206478_at	KIAA0125	9834	KIAA0125	-1.67801	0.280575	-0.529694	0.000153388
220485_s_at	SIRPG	55423	signal-regulatory protein gamma	-2.51169	0.279973	-0.529125	0.000156383
228258_at	TBC1D10C	374403	TBC1 domain family, member 10C	-2.05023	0.278898	-0.528108	0.000161877
205544_s_at	CR2	1380	complement component (3d/Epstein Barr virus) receptor 2	-0.987093	0.277825	-0.527092	0.000167538
238342_at	Not known	Not known	Not known	-1.89928	0.274859	-0.52427	0.000184213
236301_at	Not known	Not known	Not known	-2.28785	0.274851	-0.524262	0.000184259
220059_at	STAP1	26228	signal transducing adaptor family member 1	-1.2215	0.274447	-0.523877	0.000186652
244413_at	CLECL1	160365	C-type lectin-like 1	-2.3712	0.273721	-0.523183	0.000191025
206296_x_at	MAP4K1	11184	mitogen-activated protein kinase kinase kinase kinase 1	-2.59539	0.272077	-0.52161	0.000201293
236198_at	Not known	Not known	Not known	-1.31098	0.271837	-0.52138	0.000202834
227799_at	MYO1G	64005	myosin IG	-2.72614	0.271819	-0.521363	0.000202951
219518_s_at	ELL3	80237	elongation factor RNA polymerase II-like 3	-1.49254	0.270233	-0.51984	0.000213445
223750_s_at	TLR10	81793	toll-like receptor 10	-1.98935	0.269433	-0.519069	0.000218939
230917_at	Not known	Not known	Not known	-1.35499	0.269322	-0.518962	0.000219713
210313_at	LILRA4	23547	leukocyte immunoglobulin-like receptor, subfamily A (with TM domain), member 4	-2.60612	0.268443	-0.518115	0.000225918
223246_s_at	STRBP	55342	spermatid perinuclear RNA binding protein	-1.79296	0.268395	-0.518069	0.000226262
228518_at	IGHG1	3500	immunoglobulin heavy constant gamma 1 (G1m marker)	-1.4019	0.267671	-0.517369	0.000231515
202849_x_at	GRK6	2870	G protein-coupled receptor kinase 6	-5.68929	0.265796	-0.515555	0.000245659
206398_s_at	CD19	930	CD19 molecule	-1.39268	0.265401	-0.515171	0.000248748
244887_at	Not known	Not known	Not known	-1.85342	0.26453	-0.514325	0.000255685
223751_x_at	TLR10	81793	toll-like receptor 10	-1.6784	0.263667	-0.513485	0.000262739
228677_s_at	FLJ21438	64926	hypothetical protein FLJ21438	-2.86642	0.262121	-0.511978	0.000275847
210258_at	RGS13	6003	regulator of G-protein signaling 13	-0.942279	0.261471	-0.511342	0.000281551
219667_s_at	BANK1	55024	B-cell scaffold protein with ankyrin repeats 1	-1.03428	0.261342	-0.511216	0.000282695
211822_s_at	NLRP1	22861	NLR family, pyrin domain containing 1	-2.76577	0.261289	-0.511164	0.000283164
207995_s_at	CLEC4M	10332	C-type lectin domain family 4, member M	-2.07677	0.261	-0.510882	0.000285747
240718_at	LRMP	4033	lymphoid-restricted membrane protein	-2.45051	0.260309	-0.510205	0.000292021
205049_s_at	CD79A	973	CD79a molecule, immunoglobulin-associated alpha	-1.26661	0.260124	-0.510024	0.000293719
220588_at	BCAS4	55653	breast carcinoma amplified sequence 4	-2.5648	0.25922	-0.509136	0.00030218
204960_at	PTPRCAP	5790	protein tyrosine phosphatase, receptor type, C-associated protein	-1.96601	0.259076	-0.508995	0.000303546
213669_at	FCHO1	23149	FCH domain only 1	-3.82288	0.258992	-0.508912	0.000304347
207536_s_at	TNFRSF9	3604	tumor necrosis factor receptor superfamily, member 9	-1.83607	0.258766	-0.50869	0.000306513
224406_s_at	FCRL5	83416	Fc receptor-like 5	-1.39872	0.25871	-0.508636	0.000307046
207339_s_at	LTB	4050	lymphotoxin beta (TNF superfamily, member 3)	-1.34368	0.258242	-0.508175	0.000311589
209443_at	SERPINA5	5104	serpin peptidase inhibitor, clade A (alpha-1 antiproteinase, antitrypsin), member 5	-3.64801	0.257287	-0.507235	0.000321049
205212_s_at	CENTB1	9744	centaurin, beta 1	-3.3241	0.256577	-0.506534	0.000328263
239555_at	Not known	Not known	Not known	-2.22584	0.256401	-0.50636	0.000330074
236226_at	BTLA	151888	B and T lymphocyte associated	-2.25118	0.255954	-0.505919	0.00033472
209337_at	PSIP1	11168	PC4 and SFRS1 interacting protein 1	-2.4203	0.255902	-0.505867	0.000335265
1564248_at	LOC100130544	100130544	hypothetical protein LOC100130544	-2.26113	0.255653	-0.505622	0.000337879
203520_s_at	ZNF318	24149	zinc finger protein 318	-3.75098	0.255425	-0.505396	0.000340296
202329_at	CSK	1445	c-src tyrosine kinase	-2.47927	0.255411	-0.505383	0.000340443
205039_s_at	IKZF1	10320	IKAROS family zinc finger 1 (Ikaros)	-2.84283	0.255401	-0.505372	0.000340557
239328_at	Not known	Not known	Not known	-1.90766	0.255203	-0.505177	0.000342664
227101_at	ZNF800	168850	zinc finger protein 800	-3.62948	0.255167	-0.50514	0.000343056
220132_s_at	CLEC2D	29121	C-type lectin domain family 2, member D	-1.69389	0.255141	-0.505115	0.000343332
223562_at	PARVG	64098	parvin, gamma	-2.36908	0.254866	-0.504842	0.000346294
1556183_at	FLJ40330	645784	hypothetical LOC645784	-1.70548	0.254739	-0.504717	0.000347669
227060_at	RELT	84957	RELT tumor necrosis factor receptor	-3.90894	0.254717	-0.504695	0.000347904
206828_at	TXK	7294	TXK tyrosine kinase	-2.31436	0.254435	-0.504415	0.000350985
230805_at	Not known	Not known	Not known	-2.50242	0.254188	-0.504171	0.000353699
239027_at	DOCK8	81704	dedicator of cytokinesis 8	-3.28677	0.253404	-0.503392	0.000362456
206983_at	CCR6	1235	chemokine (C-C motif) receptor 6	-1.85896	0.253079	-0.503069	0.00036615
238531_x_at	Not known	Not known	Not known	-2.58356	0.252387	-0.502381	0.000374128
222915_s_at	BANK1	55024	B-cell scaffold protein with ankyrin repeats 1	-1.69973	0.252355	-0.502349	0.000374501
223552_at	LRRC4	64101	leucine rich repeat containing 4	-3.87311	0.252321	-0.502315	0.000374897
235912_at	Not known	Not known	Not known	-2.37456	0.251154	-0.501153	0.000388755
223245_at	STRBP	55342	spermatid perinuclear RNA binding protein	-1.62396	0.250062	-0.500062	0.000402177

## Sheet: PosCorr_FusNeg_miR206
Table of probesets whose expression positively correlates with miR-206 level within fusion negative tumors
(This is the second of 6 worksheets)
Probe_ID	Gene Symbol	Gene ID	Gene Name	Regession Coeff	R-squared	Pearson Correlation	p-value
235004_at	RBM24	221662	RNA binding motif protein 24	1.60612	0.737533	0.858797	2.28706e-14
205132_at	ACTC1	70	actin, alpha, cardiac muscle 1	1.19466	0.677047	0.822829	2.28617e-12
214121_x_at	PDLIM7	9260	PDZ and LIM domain 7 (enigma)	2.53611	0.654053	0.808735	1.05511e-11
240244_at	Not known	Not known	Not known	0.963195	0.653053	0.808117	1.12508e-11
226103_at	NEXN	91624	nexilin (F actin binding protein)	1.64045	0.648246	0.805137	1.52807e-11
205177_at	TNNI1	7135	troponin I type 1 (skeletal, slow)	1.08598	0.6437	0.802309	2.03362e-11
219106_s_at	KBTBD10	10324	kelch repeat and BTB (POZ) domain containing 10	0.931938	0.627545	0.792177	5.45892e-11
205485_at	RYR1	6261	ryanodine receptor 1 (skeletal)	1.40855	0.604011	0.777181	2.13925e-10
205054_at	NEB	4703	nebulin	1.06441	0.602399	0.776144	2.34216e-10
202222_s_at	DES	1674	desmin	1.32041	0.577436	0.759892	9.11953e-10
219772_s_at	SMPX	23676	small muscle protein, X-linked	1.0315	0.575842	0.758843	9.9194e-10
205163_at	MYLPF	29895	fast skeletal myosin light chain 2	0.823821	0.567211	0.753134	1.55598e-09
210088_x_at	MYL4	4635	myosin, light chain 4, alkali; atrial, embryonic	1.23068	0.560534	0.748688	2.19116e-09
210395_x_at	MYL4	4635	myosin, light chain 4, alkali; atrial, embryonic	1.20933	0.557332	0.746547	2.57749e-09
1552309_a_at	NEXN	91624	nexilin (F actin binding protein)	1.5819	0.554292	0.744508	3.00398e-09
203861_s_at	ACTN2	88	actinin, alpha 2	1.18381	0.553085	0.743697	3.19135e-09
212654_at	TPM2	7169	tropomyosin 2 (beta)	1.1962	0.552696	0.743435	3.25397e-09
226096_at	FNDC5	252995	fibronectin type III domain containing 5	1.24472	0.54734	0.739824	4.24729e-09
205940_at	MYH3	4621	myosin, heavy chain 3, skeletal muscle, embryonic	0.728753	0.540109	0.734921	6.05635e-09
203862_s_at	ACTN2	88	actinin, alpha 2	1.22933	0.537603	0.733214	6.84008e-09
231051_at	Not known	Not known	Not known	0.947747	0.533796	0.730614	8.219e-09
222827_s_at	KBTBD10	10324	kelch repeat and BTB (POZ) domain containing 10	0.956738	0.532655	0.729832	8.68176e-09
216054_x_at	MYL4	4635	myosin, light chain 4, alkali; atrial, embryonic	1.18576	0.530883	0.728617	9.45006e-09
214357_at	C1orf105	92346	chromosome 1 open reading frame 105	0.971646	0.525903	0.725192	1.19735e-08
212361_s_at	ATP2A2	488	ATPase, Ca++ transporting, cardiac muscle, slow twitch 2	2.19622	0.520075	0.721162	1.57472e-08
215389_s_at	TNNT2	7139	troponin T type 2 (cardiac)	1.01731	0.514985	0.717625	1.9951e-08
209888_s_at	MYL1	4632	myosin, light chain 1, alkali; skeletal, fast	0.676389	0.513571	0.716639	2.12973e-08
205388_at	TNNC2	7125	troponin C type 2 (fast)	0.734549	0.510615	0.714573	2.43993e-08
235503_at	ASB5	140458	ankyrin repeat and SOCS box-containing 5	0.884494	0.504541	0.710311	3.21828e-08
1554579_a_at	MYO18B	84700	myosin XVIIIB	1.76447	0.503253	0.709403	3.41154e-08
206117_at	TPM1	7168	tropomyosin 1 (alpha)	1.1044	0.498432	0.705997	4.23789e-08
1554640_at	PALM2	114299	paralemmin 2	1.48254	0.497955	0.705659	4.32931e-08
218678_at	NES	10763	nestin	1.69483	0.496231	0.704437	4.67597e-08
226884_at	LRRN1	57633	leucine rich repeat neuronal 1	0.986159	0.488177	0.698697	6.6786e-08
217274_x_at	MYL4	4635	myosin, light chain 4, alkali; atrial, embryonic	1.91095	0.48271	0.694773	8.4809e-08
206393_at	TNNI2	7136	troponin I type 2 (skeletal, fast)	0.887719	0.478553	0.691775	1.01543e-07
229567_at	FIT1	161247	fat-inducing transcript 1	1.7719	0.476671	0.690414	1.10114e-07
208195_at	TTN	7273	titin	0.778686	0.476323	0.690161	1.11778e-07
225878_at	KIF1B	23095	kinesin family member 1B	2.38242	0.474878	0.689114	1.18927e-07
214027_x_at	DES	1674	desmin	1.7541	0.474556	0.688881	1.20577e-07
230030_at	HS6ST2	90161	heparan sulfate 6-O-sulfotransferase 2	1.18658	0.473458	0.688083	1.26381e-07
203863_at	ACTN2	88	actinin, alpha 2	1.19692	0.472593	0.687454	1.31136e-07
206216_at	SRPK3	26576	SFRS protein kinase 3	1.59305	0.47227	0.687219	1.32958e-07
202756_s_at	GPC1	2817	glypican 1	1.7863	0.470302	0.685786	1.44577e-07
235261_at	UNC45B	146862	unc-45 homolog B (C. elegans)	0.785023	0.468011	0.684114	1.59333e-07
226097_at	FNDC5	252995	fibronectin type III domain containing 5	1.79846	0.465768	0.682472	1.75171e-07
226968_at	KIF1B	23095	kinesin family member 1B	2.56785	0.462915	0.680379	1.97504e-07
203864_s_at	ACTN2	88	actinin, alpha 2	1.31284	0.456429	0.675595	2.58866e-07
213543_at	SGCD	6444	sarcoglycan, delta (35kDa dystrophin-associated glycoprotein)	1.6459	0.456194	0.675421	2.61404e-07
1552767_a_at	HS6ST2	90161	heparan sulfate 6-O-sulfotransferase 2	1.14643	0.455898	0.675202	2.6463e-07
228416_at	ACVR2A	92	activin A receptor, type IIA	1.56394	0.44944	0.670403	3.45303e-07
1554803_s_at	TRIM72	493829	tripartite motif-containing 72	1.97428	0.448929	0.670022	3.52611e-07
206633_at	CHRNA1	1134	cholinergic receptor, nicotinic, alpha 1 (muscle)	1.14113	0.448156	0.669445	3.63932e-07
220359_s_at	ARPP-21	10777	cyclic AMP-regulated phosphoprotein, 21 kD	0.922654	0.445227	0.667254	4.10109e-07
41037_at	TEAD4	7004	TEA domain family member 4	1.56157	0.440204	0.663479	5.02655e-07
224663_s_at	CFL2	1073	cofilin 2 (muscle)	2.19382	0.43546	0.659894	6.0821e-07
225894_at	SYNPO2	171024	synaptopodin 2	1.22306	0.435293	0.659768	6.12271e-07
230852_at	STAC3	246329	SH3 and cysteine rich domain 3	1.92993	0.434524	0.659185	6.31383e-07
230730_at	SGCD	6444	sarcoglycan, delta (35kDa dystrophin-associated glycoprotein)	1.37636	0.43322	0.658195	6.65113e-07
231935_at	ARPP-21	10777	cyclic AMP-regulated phosphoprotein, 21 kD	0.957588	0.424668	0.651666	9.33094e-07
207317_s_at	CASQ2	845	calsequestrin 2 (cardiac muscle)	0.846878	0.422333	0.649871	1.02265e-06
206375_s_at	HSPB3	8988	heat shock 27kDa protein 3	0.943862	0.421878	0.649522	1.041e-06
228794_at	XIRP2	129446	xin actin-binding repeat containing 2	0.892599	0.420992	0.648839	1.07772e-06
232252_at	DUSP27	92235	dual specificity phosphatase 27 (putative)	1.30114	0.419326	0.647554	1.15012e-06
223253_at	EPDR1	54749	ependymin related protein 1 (zebrafish)	1.45149	0.417995	0.646525	1.21127e-06
228406_at	SMYD1	150572	SET and MYND domain containing 1	0.892706	0.417259	0.645956	1.24642e-06
204173_at	MYL6B	140465	myosin, light chain 6B, alkali, smooth muscle and non-muscle	1.56318	0.415485	0.644582	1.33517e-06
204083_s_at	TPM2	7169	tropomyosin 2 (beta)	1.91947	0.413396	0.642959	1.44752e-06
210170_at	PDLIM3	27295	PDZ and LIM domain 3	1.52743	0.413226	0.642827	1.45705e-06
204483_at	ENO3	2027	enolase 3 (beta, muscle)	1.15113	0.41286	0.642542	1.47779e-06
214293_at	SEPT11	55752	septin 11	1.82308	0.412428	0.642206	1.50258e-06
214952_at	NCAM1	4684	neural cell adhesion molecule 1	2.34831	0.412244	0.642062	1.5133e-06
1555851_s_at	SEPW1	6415	selenoprotein W, 1	2.47333	0.411317	0.64134	1.56825e-06
236523_at	LOC285556	285556	hypothetical protein LOC285556	0.857117	0.408573	0.639197	1.74247e-06
209904_at	TNNC1	7134	troponin C type 1 (slow)	0.811266	0.40786	0.638639	1.79072e-06
207282_s_at	MYOG	4656	myogenin (myogenic factor 4)	1.3471	0.404897	0.636315	2.00518e-06
233496_s_at	CFL2	1073	cofilin 2 (muscle)	1.8975	0.402714	0.634598	2.17868e-06
204979_s_at	SH3BGR	6450	SH3 domain binding glutamic acid-rich protein	1.32746	0.402486	0.634418	2.19767e-06
206394_at	MYBPC2	4606	myosin binding protein C, fast type	0.971143	0.401982	0.63402	2.2401e-06
228235_at	MGC16121	84848	hypothetical protein MGC16121	1.18886	0.401159	0.633371	2.311e-06
201194_at	SEPW1	6415	selenoprotein W, 1	2.18256	0.399234	0.63185	2.48546e-06
238867_at	TMEM182	130827	transmembrane protein 182	1.11553	0.396488	0.629673	2.75643e-06
235718_at	SRL	6345	sarcalumenin	1.47236	0.395172	0.628627	2.89605e-06
213782_s_at	MYOZ2	51778	myozenin 2	0.721862	0.394257	0.627899	2.99715e-06
238578_at	TMEM182	130827	transmembrane protein 182	1.13929	0.39354	0.627327	3.07871e-06
205444_at	ATP2A1	487	ATPase, Ca++ transporting, cardiac muscle, fast twitch 1	1.10709	0.393246	0.627093	3.11269e-06
214978_s_at	PPFIA4	8497	protein tyrosine phosphatase, receptor type, f polypeptide (PTPRF), interacting protein (liprin), alpha 4	1.43517	0.393034	0.626925	3.13744e-06
235497_at	LOC643837	643837	hypothetical LOC643837	1.58272	0.391076	0.625361	3.37551e-06
208204_s_at	CAV3	859	caveolin 3	1.21591	0.390739	0.625091	3.4182e-06
209621_s_at	PDLIM3	27295	PDZ and LIM domain 3	1.88444	0.390389	0.624811	3.46296e-06
212419_at	ZCCHC24	219654	zinc finger, CCHC domain containing 24	2.75315	0.390208	0.624666	3.48644e-06
238124_at	MYOM3	127294	myomesin family, member 3	1.6677	0.389341	0.623972	3.60076e-06
212813_at	JAM3	83700	junctional adhesion molecule 3	2.18785	0.388608	0.623384	3.70017e-06
209656_s_at	TMEM47	83604	transmembrane protein 47	1.4293	0.38586	0.621176	4.09701e-06
243346_at	LMOD3	56203	leiomodin 3 (fetal)	1.02661	0.385674	0.621027	4.12526e-06
239398_at	KLHL31	401265	kelch-like 31 (Drosophila)	1.32534	0.384959	0.620451	4.23567e-06
220273_at	IL17B	27190	interleukin 17B	1.04758	0.384381	0.619985	4.32705e-06
228342_s_at	ALPK3	57538	alpha-kinase 3	1.57068	0.38385	0.619557	4.41266e-06
210657_s_at	SEPT4	5414	septin 4	1.0833	0.383657	0.6194	4.44429e-06
213371_at	LDB3	11155	LIM domain binding 3	0.877435	0.382936	0.618818	4.56395e-06
228158_at	LOC645166	645166	similar to lymphocyte-specific protein 1	1.35234	0.38286	0.618757	4.57667e-06
243367_at	Not known	Not known	Not known	1.04853	0.382855	0.618753	4.57753e-06
229799_s_at	NCAM1	4684	neural cell adhesion molecule 1	1.62193	0.382072	0.61812	4.7113e-06
200665_s_at	SPARC	6678	secreted protein, acidic, cysteine-rich (osteonectin)	2.69763	0.381741	0.617852	4.76914e-06
1552766_at	HS6ST2	90161	heparan sulfate 6-O-sulfotransferase 2	1.19082	0.381696	0.617816	4.77694e-06
206116_s_at	TPM1	7168	tropomyosin 1 (alpha)	1.6446	0.376443	0.61355	5.79019e-06
232119_at	SYNPO2	171024	synaptopodin 2	2.66577	0.373561	0.611197	6.43052e-06
221994_at	PDLIM5	10611	PDZ and LIM domain 5	1.09195	0.373097	0.610816	6.53997e-06
232721_at	TRIM55	84675	tripartite motif-containing 55	1.54332	0.372974	0.610716	6.56916e-06
207148_x_at	MYOZ2	51778	myozenin 2	0.742684	0.372763	0.610543	6.61974e-06
240633_at	DOK7	285489	docking protein 7	1.2282	0.372638	0.610441	6.64966e-06
214266_s_at	PDLIM7	9260	PDZ and LIM domain 7 (enigma)	2.58057	0.372111	0.610009	6.7781e-06
217359_s_at	NCAM1	4684	neural cell adhesion molecule 1	1.73753	0.370571	0.608746	7.16662e-06
206304_at	MYBPH	4608	myosin binding protein H	1.10556	0.369051	0.607496	7.57127e-06
225911_at	NPNT	255743	nephronectin	1.02531	0.366542	0.605427	8.28728e-06
204723_at	SCN3B	55800	sodium channel, voltage-gated, type III, beta	0.914651	0.366467	0.605365	8.30963e-06
219829_at	ITGB1BP2	26548	integrin beta 1 binding protein (melusin) 2	1.55141	0.365795	0.60481	8.51281e-06
204722_at	SCN3B	55800	sodium channel, voltage-gated, type III, beta	0.966449	0.36568	0.604715	8.54806e-06
227845_s_at	SHD	56961	Src homology 2 domain containing transforming protein D	1.48445	0.363796	0.603155	9.14564e-06
207087_x_at	ANK1	286	ankyrin 1, erythrocytic	1.44708	0.363729	0.603099	9.16759e-06
243313_at	SYNPO2L	79933	synaptopodin 2-like	1.14242	0.363485	0.602897	9.24785e-06
204810_s_at	CKM	1158	creatine kinase, muscle	0.617873	0.361743	0.60145	9.84245e-06
228275_at	Not known	Not known	Not known	2.00996	0.359963	0.599969	1.04875e-05
204281_at	TEAD4	7004	TEA domain family member 4	2.12843	0.356924	0.597431	1.16834e-05
205872_x_at	PDE4DIP	9659	phosphodiesterase 4D interacting protein	1.16874	0.355935	0.596603	1.21002e-05
210968_s_at	RTN4	57142	reticulon 4	2.60276	0.355456	0.596201	1.23073e-05
213684_s_at	PDLIM5	10611	PDZ and LIM domain 5	0.906131	0.353398	0.594473	1.32359e-05
226380_at	PTPN21	11099	protein tyrosine phosphatase, non-receptor type 21	2.01006	0.352468	0.59369	1.36774e-05
212551_at	CAP2	10486	CAP, adenylate cyclase-associated protein, 2 (yeast)	1.40259	0.352467	0.59369	1.36774e-05
244839_at	TTN	7273	titin	0.826358	0.352096	0.593377	1.38576e-05
205693_at	TNNT3	7140	troponin T type 3 (skeletal, fast)	0.91502	0.350914	0.59238	1.44465e-05
211509_s_at	RTN4	57142	reticulon 4	3.33389	0.350705	0.592203	1.4553e-05
206160_at	APOBEC2	10930	apolipoprotein B mRNA editing enzyme, catalytic polypeptide-like 2	1.09819	0.349697	0.591352	1.50773e-05
219728_at	MYOT	9499	myotilin	0.654718	0.34916	0.590898	1.53641e-05
227251_at	WDR22	8816	WD repeat domain 22	2.40497	0.347404	0.58941	1.63392e-05
211373_s_at	PSEN2	5664	presenilin 2 (Alzheimer disease 4)	1.54944	0.347105	0.589156	1.65115e-05
229951_x_at	Not known	Not known	Not known	1.2913	0.346743	0.588849	1.67216e-05
200844_s_at	PRDX6	9588	peroxiredoxin 6	2.98526	0.346594	0.588723	1.68088e-05
206703_at	CHRNB1	1140	cholinergic receptor, nicotinic, beta 1 (muscle)	1.74124	0.345843	0.588084	1.72561e-05
202409_at	IGF2	3481	insulin-like growth factor 2 (somatomedin A)	1.3442	0.345548	0.587833	1.74348e-05
37996_s_at	DMPK	1760	dystrophia myotonica-protein kinase	1.65252	0.345179	0.587519	1.76606e-05
238592_at	PDLIM3	27295	PDZ and LIM domain 3	1.25824	0.345002	0.587369	1.77698e-05
236175_at	TRIM55	84675	tripartite motif-containing 55	0.969695	0.344963	0.587336	1.7794e-05
225320_at	CCDC109A	90550	coiled-coil domain containing 109A	2.95022	0.343821	0.586363	1.85165e-05
226864_at	PKIA	5569	protein kinase (cAMP-dependent, catalytic) inhibitor alpha	0.937308	0.343006	0.585667	1.90497e-05
239678_at	Not known	Not known	Not known	1.19109	0.342945	0.585615	1.90897e-05
209655_s_at	TMEM47	83604	transmembrane protein 47	1.39474	0.342297	0.585062	1.95246e-05
32137_at	JAG2	3714	jagged 2	2.38795	0.341464	0.584349	2.0098e-05
207066_at	HRC	3270	histidine rich calcium binding protein	1.3274	0.341329	0.584234	2.01922e-05
1564469_at	LMOD3	56203	leiomodin 3 (fetal)	1.14436	0.340053	0.583141	2.11059e-05
242133_s_at	Not known	Not known	Not known	1.17448	0.338278	0.581617	2.24429e-05
227532_at	LRRC39	127495	leucine rich repeat containing 39	1.06415	0.337668	0.581092	2.29216e-05
202404_s_at	COL1A2	1278	collagen, type I, alpha 2	1.08249	0.336428	0.580024	2.3923e-05
217781_s_at	ZFP106	64397	zinc finger protein 106 homolog (mouse)	1.67915	0.3357	0.579396	2.45314e-05
236798_at	Not known	Not known	Not known	1.51701	0.334794	0.578613	2.53086e-05
212554_at	CAP2	10486	CAP, adenylate cyclase-associated protein, 2 (yeast)	1.36335	0.331195	0.575495	2.86356e-05
238763_at	RBM20	282996	RNA binding motif protein 20	1.11235	0.330468	0.574864	2.93567e-05
231179_at	IHPK3	117283	inositol hexaphosphate kinase 3	1.6552	0.330412	0.574815	2.94134e-05
201198_s_at	PSMD1	5707	proteasome (prosome, macropain) 26S subunit, non-ATPase, 1	4.20119	0.330176	0.57461	2.96512e-05
203637_s_at	MID1	4281	midline 1 (Opitz/BBB syndrome)	1.67435	0.329354	0.573894	3.04961e-05
200884_at	CKB	1152	creatine kinase, brain	1.50562	0.329159	0.573724	3.07001e-05
229160_at	MUM1L1	139221	melanoma associated antigen (mutated) 1-like 1	1.11747	0.329031	0.573613	3.08341e-05
219274_at	TSPAN12	23554	tetraspanin 12	1.05162	0.328284	0.57296	3.16309e-05
214629_x_at	RTN4	57142	reticulon 4	3.16529	0.327544	0.572315	3.24382e-05
206717_at	MYH8	4626	myosin, heavy chain 8, skeletal muscle, perinatal	0.585651	0.327251	0.572059	3.27637e-05
200845_s_at	PRDX6	9588	peroxiredoxin 6	2.7212	0.327111	0.571936	3.29209e-05
223492_s_at	LRRFIP1	9208	leucine rich repeat (in FLII) interacting protein 1	1.94419	0.32668	0.571559	3.34078e-05
229578_at	JPH2	57158	junctophilin 2	1.36085	0.326184	0.571125	3.39755e-05
1555253_at	COL25A1	84570	collagen, type XXV, alpha 1	1.02425	0.325947	0.570917	3.42512e-05
241749_at	MURC	347273	muscle-restricted coiled-coil protein	1.04991	0.325587	0.570603	3.46722e-05
223312_at	C2orf7	84279	chromosome 2 open reading frame 7	2.67667	0.324994	0.570083	3.53776e-05
213793_s_at	HOMER1	9456	homer homolog 1 (Drosophila)	1.40346	0.324889	0.56999	3.55047e-05
201087_at	PXN	5829	paxillin	2.44601	0.324403	0.569564	3.60951e-05
209700_x_at	PDE4DIP	9659	phosphodiesterase 4D interacting protein	1.11962	0.323663	0.568914	3.70121e-05
1552722_at	ARPP-21	10777	cyclic AMP-regulated phosphoprotein, 21 kD	1.57678	0.323568	0.568831	3.71313e-05
224352_s_at	CFL2	1073	cofilin 2 (muscle)	2.1227	0.323535	0.568801	3.71732e-05
1555090_x_at	TMEM182	130827	transmembrane protein 182	1.69602	0.322684	0.568053	3.82603e-05
237973_at	Not known	Not known	Not known	1.68436	0.322393	0.567797	3.86393e-05
212262_at	QKI	9444	quaking homolog, KH domain RNA binding (mouse)	2.99668	0.322154	0.567586	3.89531e-05
212567_s_at	MAP4	4134	microtubule-associated protein 4	4.11353	0.322077	0.567518	3.90546e-05
205824_at	HSPB2	3316	heat shock 27kDa protein 2	1.02191	0.320697	0.566302	4.09188e-05
203872_at	ACTA1	58	actin, alpha 1, skeletal muscle	0.571006	0.319807	0.565514	4.21679e-05
209784_s_at	JAG2	3714	jagged 2	2.24102	0.318814	0.564636	4.36021e-05
34471_at	MYH8	4626	myosin, heavy chain 8, skeletal muscle, perinatal	0.566872	0.318438	0.564303	4.41589e-05
213103_at	STARD13	90627	StAR-related lipid transfer (START) domain containing 13	1.83228	0.31795	0.56387	4.48897e-05
1553301_a_at	TMEM182	130827	transmembrane protein 182	1.20994	0.317507	0.563478	4.55631e-05
209981_at	CSDC2	27254	cold shock domain containing C2, RNA binding	2.99759	0.315653	0.56183	4.84914e-05
217515_s_at	CACNA1S	779	calcium channel, voltage-dependent, L type, alpha 1S subunit	1.72602	0.315418	0.561621	4.88758e-05
236154_at	QKI	9444	quaking homolog, KH domain RNA binding (mouse)	1.65983	0.315133	0.561367	4.93444e-05
1569986_x_at	TNNT3	7140	troponin T type 3 (skeletal, fast)	1.0134	0.314876	0.561138	4.97713e-05
212423_at	ZCCHC24	219654	zinc finger, CCHC domain containing 24	1.88966	0.314438	0.560747	5.0508e-05
204217_s_at	RTN2	6253	reticulon 2	1.64041	0.314298	0.560623	5.07448e-05
221524_s_at	RRAGD	58528	Ras-related GTP binding D	1.67465	0.313332	0.55976	5.24131e-05
224616_at	DYNC1LI2	1783	dynein, cytoplasmic 1, light intermediate chain 2	5.18739	0.312448	0.558971	5.39843e-05
226446_at	HES6	55502	hairy and enhancer of split 6 (Drosophila)	1.20098	0.310866	0.557553	5.69128e-05
205354_at	GAMT	2593	guanidinoacetate N-methyltransferase	2.19469	0.310475	0.557203	5.76585e-05
204262_s_at	PSEN2	5664	presenilin 2 (Alzheimer disease 4)	1.79512	0.309881	0.55667	5.8811e-05
204345_at	COL16A1	1307	collagen, type XVI, alpha 1	1.58208	0.309733	0.556537	5.91012e-05
206996_x_at	CACNB1	782	calcium channel, voltage-dependent, beta 1 subunit	1.07676	0.308673	0.555583	6.12243e-05
205610_at	MYOM1	8736	myomesin 1, 185kDa	1.15585	0.30823	0.555184	6.21324e-05
210967_x_at	CACNB1	782	calcium channel, voltage-dependent, beta 1 subunit	1.15122	0.308201	0.555159	6.21909e-05
219804_at	SYNPO2L	79933	synaptopodin 2-like	0.951763	0.308142	0.555105	6.23139e-05
213030_s_at	PLXNA2	5362	plexin A2	1.85326	0.307856	0.554848	6.29086e-05
214087_s_at	MYBPC1	4604	myosin binding protein C, slow type	0.613886	0.307715	0.554721	6.32035e-05
213096_at	TMCC2	9911	transmembrane and coiled-coil domain family 2	3.01242	0.307561	0.554582	6.35276e-05
226438_at	Not known	Not known	Not known	1.5467	0.307433	0.554467	6.3798e-05
244747_at	NPNT	255743	nephronectin	2.36815	0.306594	0.55371	6.55994e-05
226237_at	Not known	Not known	Not known	0.876513	0.30596	0.553137	6.69929e-05
203178_at	GATM	2628	glycine amidinotransferase (L-arginine:glycine amidinotransferase)	1.83492	0.305694	0.552896	6.75878e-05
228724_at	Not known	Not known	Not known	1.6161	0.304876	0.552156	6.94426e-05
212509_s_at	MXRA7	439921	matrix-remodelling associated 7	1.92126	0.303398	0.550815	7.29218e-05
205954_at	RXRG	6258	retinoid X receptor, gamma	1.33014	0.303032	0.550483	7.38079e-05

## Sheet: NegCorr_FusPos_miR206
Table of probesets whose expression negatively correlates with miR-206 level within fusion positive tumors
(This is the third of 6 worksheets)
Probe_ID	Gene Symbol	Gene ID	Gene Name	Regession Coeff	R-squared	Pearson Correlation	p-value
214274_s_at	ACAA1	30	acetyl-Coenzyme A acyltransferase 1	-2.31235	0.427672	-0.653966	8.48478e-06
227017_at	ERICH1	157697	glutamate-rich 1	-1.10091	0.418256	-0.646727	1.1495e-05
226792_s_at	KIFC2	90990	kinesin family member C2	-1.82802	0.406404	-0.637498	1.67395e-05
214434_at	HSPA12A	259217	heat shock 70kDa protein 12A	-0.614143	0.385103	-0.620567	3.23376e-05
235541_at	LAS1L	81887	LAS1-like (S. cerevisiae)	-1.69549	0.363846	-0.603197	6.11311e-05
219259_at	SEMA4A	64218	sema domain, immunoglobulin domain (Ig), transmembrane domain (TM) and short cytoplasmic domain, (semaphorin) 4A	-2.0561	0.355424	-0.596174	7.82621e-05
213062_at	NTAN1	123803	N-terminal asparagine amidase	-1.89357	0.354918	-0.59575	7.94254e-05
229685_at	LOC100134937	100134937	hypothetical LOC100134937	-0.796557	0.34954	-0.591219	9.28457e-05
225758_s_at	TUBGCP6	85378	tubulin, gamma complex associated protein 6	-1.48317	0.341037	-0.583983	0.00011857
1569077_x_at	ZNF836	162962	zinc finger protein 836	-2.37775	0.339618	-0.582768	0.000123474
205273_s_at	PITRM1	10531	pitrilysin metallopeptidase 1	-0.96135	0.333835	-0.577785	0.00014554
212786_at	CLEC16A	23274	C-type lectin domain family 16, member A	-1.55977	0.328585	-0.573224	0.000168791
1553588_at	SH3KBP1	30011	SH3-domain kinase binding protein 1	-3.44897	0.318811	-0.564633	0.000221835
222127_s_at	EXOC1	55763	exocyst complex component 1	-1.82829	0.308418	-0.555354	0.000295543
227604_at	LOC151146	151146	hypothetical protein LOC151146	-2.38836	0.307801	-0.554798	0.000300589
227649_s_at	SRGAP2	23380	SLIT-ROBO Rho GTPase activating protein 2	-1.18433	0.306339	-0.553479	0.000312864
236901_at	Not known	Not known	Not known	-0.472508	0.29792	-0.545821	0.000393442
206298_at	ARHGAP22	58504	Rho GTPase activating protein 22	-0.828985	0.295918	-0.543983	0.000415337
209729_at	GAS2L1	10634	growth arrest-specific 2 like 1	-1.01579	0.294658	-0.542824	0.000429706
218146_at	GLT8D1	55830	glycosyltransferase 8 domain containing 1	-1.56939	0.292848	-0.541155	0.000451185
203055_s_at	ARHGEF1	9138	Rho guanine nucleotide exchange factor (GEF) 1	-2.2723	0.291491	-0.539899	0.000467963
223116_at	BCAR1	9564	breast cancer anti-estrogen resistance 1	-1.54415	0.289959	-0.538478	0.000487622
209467_s_at	MKNK1	8569	MAP kinase interacting serine/threonine kinase 1	-1.54629	0.28986	-0.538386	0.000488918
209213_at	CBR1	873	carbonyl reductase 1	-0.951215	0.287515	-0.536204	0.000520615
218251_at	MID1IP1	58526	MID1 interacting protein 1 (gastrulation specific G12 homolog (zebrafish))	-1.0004	0.285136	-0.533981	0.000554781
214060_at	SSBP1	6742	single-stranded DNA binding protein 1	-1.0085	0.284368	-0.533262	0.000566255
241612_at	FOXD3	27022	forkhead box D3	-0.811572	0.27989	-0.529046	0.000637859
224887_at	GNPTG	84572	N-acetylglucosamine-1-phosphate transferase, gamma subunit	-2.21748	0.279502	-0.52868	0.000644451
227286_at	INO80E	283899	INO80 complex subunit E	-1.48986	0.277938	-0.527199	0.000671707
218777_at	REEP4	80346	receptor accessory protein 4	-2.61708	0.277572	-0.526851	0.000678258
224683_at	FBXO18	84893	F-box protein, helicase, 18	-2.08441	0.276312	-0.525654	0.000701225
213061_s_at	NTAN1	123803	N-terminal asparagine amidase	-1.78949	0.275605	-0.524981	0.00071444
205620_at	F10	2159	coagulation factor X	-1.10415	0.275538	-0.524917	0.000715708
213557_at	CRKRS	51755	Cdc2-related kinase, arginine/serine-rich	-1.42973	0.270994	-0.520571	0.00080664
224372_at	UNC5B	219699	unc-5 homolog B (C. elegans)	-2.90092	0.270669	-0.520259	0.000813556
209050_s_at	RALGDS	5900	ral guanine nucleotide dissociation stimulator	-0.890566	0.270552	-0.520146	0.000816069
218147_s_at	GLT8D1	55830	glycosyltransferase 8 domain containing 1	-1.25178	0.270363	-0.519964	0.000820131
215938_s_at	PLA2G6	8398	phospholipase A2, group VI (cytosolic, calcium-independent)	-1.99572	0.269832	-0.519454	0.00083162
203383_s_at	GOLGA1	2800	golgi autoantigen, golgin subfamily a, 1	-1.8771	0.269566	-0.519198	0.000837444
202217_at	C21orf33	8209	chromosome 21 open reading frame 33	-1.57762	0.269081	-0.51873	0.000848165
205576_at	SERPIND1	3053	serpin peptidase inhibitor, clade D (heparin cofactor), member 1	-0.443295	0.26844	-0.518112	0.000862521
215071_s_at	HIST1H2AC	8334	histone cluster 1, H2ac	-0.674415	0.267788	-0.517483	0.000877369
221893_s_at	ADCK2	90956	aarF domain containing kinase 2	-1.6647	0.267742	-0.517438	0.00087844
201489_at	PPIF	10105	peptidylprolyl isomerase F (cyclophilin F)	-0.970118	0.266331	-0.516073	0.000911446
225460_at	SEC22C	9117	SEC22 vesicle trafficking protein homolog C (S. cerevisiae)	-1.71834	0.265928	-0.515682	0.000921085
1563315_s_at	ERICH1	157697	glutamate-rich 1	-2.5239	0.26568	-0.515441	0.000927088
226130_at	RPS16	6217	ribosomal protein S16	-1.5733	0.264815	-0.514602	0.000948243
225413_at	USMG5	84833	up-regulated during skeletal muscle growth 5 homolog (mouse)	-1.79407	0.263546	-0.513368	0.000980128

## Sheet: PosCorr_FusPos_miR206
Table of probesets whose expression positively correlates with miR-206 level within fusion positive tumors
(This is the fourth of 6 worksheets)
Probe_ID	Gene Symbol	Gene ID	Gene Name	Regession Coeff	R-squared	Pearson Correlation	p-value
218496_at	RNASEH1	246243	ribonuclease H1	1.57783	0.312188	0.558738	0.000266448
227058_at	C13orf33	84935	chromosome 13 open reading frame 33	0.604371	0.324385	0.569548	0.000189903
228027_at	GPRASP2	114928	G protein-coupled receptor associated sorting protein 2	1.49923	0.310853	0.557542	0.000276423
228541_x_at	Not known	Not known	Not known	1.91078	0.316774	0.562826	0.000234736
232528_at	Not known	Not known	Not known	0.78332	0.347105	0.589156	9.96094e-05
235803_at	Not known	Not known	Not known	0.58801	0.329672	0.57417	0.000163706
240244_at	Not known	Not known	Not known	0.467924	0.338738	0.582012	0.000126613

## Sheet: NegCorr_AllRMS_miR206
Table of probesets whose expression negatively correlates with miR-206 level within all RMS tumors
(This is the fifth of 6 worksheets)
Probe_ID	Gene Symbol	Gene ID	Gene Name	Regession Coeff	R-squared	Pearson Correlation	p-value
239427_at	Not known	Not known	Not known	-3.53638	0.346219	-0.588404	3.95803e-09
202848_s_at	GRK6	2870	G protein-coupled receptor kinase 6	-3.64034	0.311319	-0.55796	3.50795e-08
229054_at	C14orf181	400223	chromosome 14 open reading frame 181	-3.48992	0.296508	-0.544525	8.58618e-08
219441_s_at	LRRK1	79705	leucine-rich repeat kinase 1	-2.5348	0.280953	-0.53005	2.15809e-07
205718_at	ITGB7	3695	integrin, beta 7	-2.62138	0.274391	-0.523823	3.16653e-07
231418_at	MS4A1	931	membrane-spanning 4-domains, subfamily A, member 1	-1.68595	0.272211	-0.521739	3.59408e-07
204562_at	IRF4	3662	interferon regulatory factor 4	-1.43473	0.267687	-0.517384	4.66986e-07
226879_at	HVCN1	84329	hydrogen voltage-gated channel 1	-1.90579	0.262376	-0.512227	6.33824e-07
235522_at	CLEC2D	29121	C-type lectin domain family 2, member D	-1.98842	0.261288	-0.511164	6.74607e-07
206759_at	FCER2	2208	Fc fragment of IgE, low affinity II, receptor for (CD23)	-2.44257	0.261	-0.510882	6.85825e-07
225530_at	MOBKL2A	126308	MOB1, Mps One Binder kinase activator-like 2A (yeast)	-2.00621	0.259419	-0.509332	7.50741e-07
206255_at	BLK	640	B lymphoid tyrosine kinase	-1.65827	0.258521	-0.508449	7.90242e-07
225610_at	UHRF2	115426	ubiquitin-like with PHD and ring finger domains 2	-2.52341	0.258318	-0.50825	7.99417e-07
227182_at	SUSD3	203328	sushi domain containing 3	-1.56239	0.255218	-0.505191	9.53803e-07
244172_at	Not known	Not known	Not known	-1.48424	0.254321	-0.504302	1.00372e-06
242104_at	Not known	Not known	Not known	-1.57003	0.253167	-0.503157	1.07161e-06
205297_s_at	CD79B	974	CD79b molecule, immunoglobulin-associated beta	-1.16897	0.251191	-0.501189	1.19858e-06
227393_at	ANO9	338440	anoctamin 9	-3.133	0.250508	-0.500507	1.24578e-06

## Sheet: PosCorr_AllRMS_miR206
Table of probesets whose expression positively correlates with miR-206 level within all RMS tumors
(This is the sixth of 6 worksheets)
Probe_ID	Gene Symbol	Gene ID	Gene Name	Regession Coeff	R-squared	Pearson Correlation	p-value
240244_at	Not known	Not known	Not known	0.854661	0.584323	0.76441	0
205132_at	ACTC1	70	actin, alpha, cardiac muscle 1	1.02074	0.523834	0.723764	7.32747e-15
235004_at	RBM24	221662	RNA binding motif protein 24	1.24543	0.523489	0.723526	7.54952e-15
219106_s_at	KBTBD10	10324	kelch repeat and BTB (POZ) domain containing 10	0.73408	0.428825	0.654848	1.40752e-11
205177_at	TNNI1	7135	troponin I type 1 (skeletal, slow)	0.746154	0.410384	0.640612	5.28833e-11
205054_at	NEB	4703	nebulin	0.804809	0.401751	0.633838	9.69389e-11
1552767_a_at	HS6ST2	90161	heparan sulfate 6-O-sulfotransferase 2	0.971985	0.363511	0.602919	1.28899e-09
206633_at	CHRNA1	1134	cholinergic receptor, nicotinic, alpha 1 (muscle)	0.989926	0.361106	0.600921	1.5092e-09
205940_at	MYH3	4621	myosin, heavy chain 3, skeletal muscle, embryonic	0.55291	0.35979	0.599825	1.64486e-09
214121_x_at	PDLIM7	9260	PDZ and LIM domain 7 (enigma)	1.54495	0.357805	0.598168	1.87231e-09
222827_s_at	KBTBD10	10324	kelch repeat and BTB (POZ) domain containing 10	0.728944	0.355438	0.596186	2.18397e-09
203861_s_at	ACTN2	88	actinin, alpha 2	0.85443	0.354227	0.595169	2.36256e-09
205163_at	MYLPF	29895	fast skeletal myosin light chain 2	0.560973	0.349851	0.591482	3.13445e-09
230030_at	HS6ST2	90161	heparan sulfate 6-O-sulfotransferase 2	0.937031	0.347984	0.589901	3.53441e-09
202222_s_at	DES	1674	desmin	0.921062	0.347747	0.5897	3.58862e-09
218678_at	NES	10763	nestin	1.28016	0.343526	0.586111	4.70165e-09
203862_s_at	ACTN2	88	actinin, alpha 2	0.871467	0.342087	0.584882	5.15339e-09
226096_at	FNDC5	252995	fibronectin type III domain containing 5	0.839945	0.338845	0.582104	6.33229e-09
226103_at	NEXN	91624	nexilin (F actin binding protein)	0.960578	0.335294	0.579046	7.92658e-09
214357_at	C1orf105	92346	chromosome 1 open reading frame 105	0.665292	0.334801	0.57862	8.17715e-09
210395_x_at	MYL4	4635	myosin, light chain 4, alkali; atrial, embryonic	0.78934	0.333823	0.577774	8.69656e-09
226884_at	LRRN1	57633	leucine rich repeat neuronal 1	0.728726	0.332437	0.576573	9.48875e-09
210088_x_at	MYL4	4635	myosin, light chain 4, alkali; atrial, embryonic	0.783644	0.329144	0.573711	1.16636e-08
212654_at	TPM2	7169	tropomyosin 2 (beta)	0.78242	0.328942	0.573535	1.18121e-08
212361_s_at	ATP2A2	488	ATPase, Ca++ transporting, cardiac muscle, slow twitch 2	1.47227	0.309887	0.556675	3.82808e-08
206393_at	TNNI2	7136	troponin I type 2 (skeletal, fast)	0.640266	0.306376	0.553513	4.7385e-08
216054_x_at	MYL4	4635	myosin, light chain 4, alkali; atrial, embryonic	0.748868	0.304695	0.551992	5.24631e-08
1554640_at	PALM2	114299	paralemmin 2	0.943332	0.304508	0.551822	5.30609e-08
