# Supplementary material for: MicroRNA-206 expression levels correlate with clinical behaviour of rhabdomyosarcomas
Source: Br J Cancer. 2010 May 25;102(12):1769–77. doi: 10.1038/sj.bjc.6605684 (PMC2883695; doi:10.1038/sj.bjc.6605684)
Supplement: Supplementary Table 7 [file 6605684x12.xls]

## Sheet: Positive Corr. FusNeg
Supplementary Table 7: Gene Ontology analysis performed on genes found corrleted with miR-206 expression using Biological Process terms
(This is the first of 3 worksheets)
Gene Ontology biological process terms significantly associated with genes positively correleted with miR-206 expression in FUSION NEGATIVE patients
Gene Ontology ID*	Pvalue	OddsRatio	ExpCount	Count	Size	Term
GO:0003008	0	9.013	6	37	574	system process
GO:0006941	0	75.22	0	9	22	striated muscle contraction
GO:0007517	0	14.116	1	16	142	muscle development
GO:0003015	0	26.092	0	9	43	heart process
GO:0006936	0	23.206	1	9	58	muscle contraction
GO:0050879	0	237.549	0	5	7	multicellular organismal movement
GO:0048731	0	3.738	13	36	1194	system development
GO:0030048	0	41.075	0	6	20	actin filament-based movement
GO:0043462	0	Inf	0	3	3	regulation of ATPase activity
GO:0030049	0	75.254	0	4	9	muscle filament sliding
GO:0055001	0	62.706	0	4	10	muscle cell development
GO:0007010	0	4.697	4	15	352	cytoskeleton organization and biogenesis
GO:0008015	0	8.151	1	9	117	blood circulation
GO:0003009	0	142.529	0	3	5	skeletal muscle contraction
GO:0006816	0	9.701	1	6	65	calcium ion transport
GO:0048741	0	12.794	0	5	42	skeletal muscle fiber development
GO:0006942	0	47.49	0	3	9	regulation of striated muscle contraction
GO:0007274	0	46.577	0	3	9	neuromuscular synaptic transmission
GO:0030239	0	46.577	0	3	9	myofibril assembly
GO:0006601	0	Inf	0	2	2	creatine biosynthetic process
GO:0014819	0	Inf	0	2	2	regulation of skeletal muscle contraction
GO:0030240	0	Inf	0	2	2	muscle thin filament assembly
GO:0007519	0	18.729	0	4	25	skeletal muscle development
GO:0008016	0	18.233	0	4	25	regulation of heart contraction
GO:0048644	0	39.919	0	3	10	muscle morphogenesis
GO:0060048	0	39.919	0	3	10	cardiac muscle contraction
GO:0032501	0	2.744	11	24	1487	multicellular organismal process
GO:0048627	0	31.042	0	3	12	myoblast development
GO:0006600	0	188.214	0	2	3	creatine metabolic process
GO:0007525	0	184.629	0	2	3	somatic muscle development
GO:0032502	0	2.351	13	26	1381	developmental process
GO:0032781	0.001	92.305	0	2	4	positive regulation of ATPase activity
GO:0042398	0.001	19.945	0	3	17	amino acid derivative biosynthetic process
GO:0051146	0.001	19.945	0	3	17	striated muscle cell differentiation
GO:0048869	0.001	2.346	10	20	885	cellular developmental process
GO:0006937	0.002	14.648	0	3	23	regulation of muscle contraction
GO:0003007	0.002	13.953	0	3	23	heart morphogenesis
GO:0002026	0.002	36.91	0	2	7	regulation of the force of heart contraction
GO:0050999	0.003	30.756	0	2	8	regulation of nitric-oxide synthase activity
GO:0055010	0.003	30.756	0	2	8	ventricular cardiac muscle morphogenesis
GO:0006811	0.004	2.607	5	12	460	ion transport
GO:0016043	0.005	1.891	16	27	1495	cellular component organization and biogenesis
GO:0048469	0.008	8.196	0	3	37	cell maturation
GO:0019725	0.009	3.224	2	7	213	cellular homeostasis
GO:0006873	0.009	3.609	2	6	163	cellular ion homeostasis
GO:0051493	0.009	5.264	1	4	75	regulation of cytoskeleton organization and biogenesis
* ID terms relative to Biological Process

## Sheet: Negative Corr. FusNeg
Gene Ontology biological process terms significantly associated with genes negatively correleted with miR-206 expression in FUSION NEGATIVE patients
(This is the second of 3 worksheets)
Gene Ontology ID*	Pvalue	OddsRatio	ExpCount	Count	Size	Term
GO:0006955	0	7.808	3	17	329	immune response
GO:0001775	0	9.166	1	11	162	cell activation
GO:0007165	0	2.77	20	39	2242	signal transduction
GO:0050789	0	2.323	40	58	4552	regulation of biological process
GO:0042113	0	12.027	0	5	54	B cell activation
GO:0046649	0	9.741	1	5	69	lymphocyte activation
GO:0002376	0	6.968	1	6	142	immune system process
GO:0050863	0.001	10.839	0	4	47	regulation of T cell activation
GO:0048534	0.002	5.217	1	6	142	hemopoietic or lymphoid organ development
GO:0002443	0.002	8.621	1	4	58	leukocyte mediated immunity
GO:0006944	0.003	12.355	0	3	31	membrane fusion
GO:0002694	0.003	7.267	1	4	68	regulation of leukocyte activation
GO:0042035	0.004	10.806	0	3	35	regulation of cytokine biosynthetic process
GO:0045087	0.004	6.836	1	4	72	innate immune response
GO:0002521	0.005	6.365	1	4	77	leukocyte differentiation
GO:0016064	0.005	9.601	0	3	39	immunoglobulin mediated immune response
GO:0042107	0.005	9.601	0	3	39	cytokine metabolic process
GO:0048584	0.005	6.112	1	4	80	positive regulation of response to stimulus
GO:0006468	0.006	2.639	5	11	516	protein amino acid phosphorylation
GO:0007159	0.008	17.558	0	2	15	leukocyte adhesion
GO:0006959	0.008	8.032	0	3	46	humoral immune response
GO:0032074	0.009	Inf	0	1	1	negative regulation of nuclease activity
GO:0032616	0.009	Inf	0	1	1	interleukin-13 production
GO:0045368	0.009	Inf	0	1	1	positive regulation of interleukin-13 biosynthetic process
GO:0045610	0.009	Inf	0	1	1	regulation of hemocyte differentiation
GO:0002684	0.009	5.212	1	4	93	positive regulation of immune system process

## Sheet: Positive Corr. All RMS
Gene Ontology biological process terms significantly associated with genes positively correleted with miR-206 expression in ALL RMS
(This is the third of 3 worksheets)
Gene Ontology ID*	Pvalue	OddsRatio	ExpCount	Count	Size	Term
GO:0006941	0	101.599	0	5	43	striated muscle contraction
GO:0060047	0	58.124	0	3	40	heart contraction
GO:0003013	0	23.906	0	4	123	circulatory system process
GO:0002026	0	251.775	0	2	7	regulation of the force of heart contraction
GO:0048731	0	7.273	2	9	1227	system development
GO:0051239	0	16.649	0	4	174	regulation of multicellular organismal process
GO:0003008	0	10.85	1	5	490	system process
GO:0014706	0	23.79	0	3	87	striated muscle development
GO:0032502	0.001	5.262	4	11	2328	developmental process
GO:0030048	0.001	62.85	0	2	22	actin filament-based movement
GO:0048741	0.002	31.363	0	2	42	skeletal muscle fiber development
GO:0030240	0.004	592.647	0	1	2	muscle thin filament assembly
GO:0007517	0.004	25.852	0	2	66	muscle development
GO:0043462	0.005	314.719	0	1	3	regulation of ATPase activity
GO:0006936	0.005	21.807	0	2	85	muscle contraction
GO:0007525	0.005	296.294	0	1	3	somatic muscle development
GO:0055003	0.005	296.294	0	1	3	cardiac myofibril assembly
GO:0016068	0.007	197.51	0	1	4	type I hypersensitivity
GO:0032781	0.007	197.51	0	1	4	positive regulation of ATPase activity
GO:0045822	0.007	197.51	0	1	4	negative regulation of heart contraction
GO:0051128	0.008	8.524	0	3	234	regulation of cellular component organization and biogenesis
GO:0051493	0.008	16.668	0	2	77	regulation of cytoskeleton organization and biogenesis
GO:0016043	0.009	4.445	2	6	1290	cellular component organization and biogenesis
